# Supplementary material for: Rate-Dependent Stability and Electrochemical Behavior of Na3NiZr(PO4)3 in Sodium-Ion Batteries
Source: Nanomaterials (Basel). 2024 Jul 16;14(14):1204. doi: 10.3390/nano14141204 (PMC11279984; doi:10.3390/nano14141204)
Supplement: Supplementary file 1 [file nanomaterials-14-01204-s001.zip]

Archive with 1 entries (1 files):
- nanomaterials-2878592-supplementary.pdf
